# Supplementary material for: Effect of Indentation Depth on Friction Coefficient in Adhesive Contacts: Experiment and Simulation
Source: Biomimetics (Basel). 2024 Jan 17;9(1):52. doi: 10.3390/biomimetics9010052 (PMC10813419; doi:10.3390/biomimetics9010052)
Supplement: Supplementary file 1 [file biomimetics-09-00052-s001.zip]

Archive with 3 entries (3 files):
- Video S1_linear motion.mp4
- Video S2_rotation.mp4
- Video S3_linear motion_big forces.mp4
